# Supplementary material for: Four new species of Acarosporaceae (Acarosporales, Lecanoromycetes) with carbonized epihymenial accretions from China
Source: MycoKeys. 2026 Jun 8;133:367–85. doi: 10.3897/mycokeys.133.196437 (PMC13270225; doi:10.3897/mycokeys.133.196437)
Supplement: XML Treatment for Acarospora carbonacea [file mycokeys.133.196437-treatment1.xml]

<!DOCTYPE tp:taxon-treatment
  PUBLIC "-//TaxonX//DTD Taxonomic Treatment Publishing DTD v0 20100105//EN" "tax-treatment-NSO.dtd">
<tp:taxon-treatment xmlns:tp="http://www.plazi.org/taxpub"><tp:treatment-meta><kwd-group><label>Taxon classification</label><kwd>
                <named-content content-type="kingdom">Fungi</named-content>
              </kwd><kwd>
                <named-content content-type="order">Acarosporales</named-content>
              </kwd><kwd>
                <named-content content-type="family">Acarosporaceae</named-content>
              </kwd></kwd-group><mixed-citation publication-type="journal"><person-group><name><surname>Liang</surname><given-names>Fu Hui</given-names></name><name><surname>Wang</surname><given-names>Jia Xin</given-names></name><name><surname>Ai</surname><given-names>Min</given-names></name><name><surname>Jiang</surname><given-names>Wei</given-names></name><name><surname>Zhou</surname><given-names>Shu Nuo</given-names></name><name><surname>Zhao</surname><given-names>Zun Tian</given-names></name><name><surname>Wang</surname><given-names>Xin Yu</given-names></name><name><surname>Hu</surname><given-names>Ling</given-names></name></person-group><article-title>Four new species of <tp:taxon-name><tp:taxon-name-part taxon-name-part-type="family" reg="Acarosporaceae">Acarosporaceae</tp:taxon-name-part></tp:taxon-name> (<tp:taxon-name><tp:taxon-name-part taxon-name-part-type="order" reg="Acarosporales">Acarosporales</tp:taxon-name-part></tp:taxon-name>, <tp:taxon-name><tp:taxon-name-part taxon-name-part-type="class" reg="Lecanoromycetes">Lecanoromycetes</tp:taxon-name-part></tp:taxon-name>) with carbonized epihymenial accretions from China</article-title><source>MycoKeys</source><day>08</day><month>06</month><year>2026</year><volume>133</volume><fpage>367</fpage><lpage>385</lpage><pub-id pub-id-type="doi">10.3897/mycokeys.133.196437</pub-id></mixed-citation></tp:treatment-meta><tp:nomenclature><tp:taxon-name><object-id xmlns:xlink="http://www.w3.org/1999/xlink" content-type="arpha" xlink:type="simple">71421CAC-6E6B-58CC-AA4E-6633AF8C417E</object-id>
                    		<tp:taxon-name-part taxon-name-part-type="genus" reg="Acarospora">Acarospora</tp:taxon-name-part> <tp:taxon-name-part taxon-name-part-type="species" reg="carbonacea">carbonacea</tp:taxon-name-part>
                    	
                    		<object-id xmlns:xlink="http://www.w3.org/1999/xlink" content-type="mycobank" xlink:type="simple">863483</object-id>
                    	</tp:taxon-name><tp:taxon-authority>J.X. Wang, F.H. Liang &amp; L. Hu</tp:taxon-authority><tp:taxon-status xmlns:xlink="http://www.w3.org/1999/xlink" xlink:type="simple">sp. nov.</tp:taxon-status><xref ref-type="fig" rid="F2">Fig. 2</xref></tp:nomenclature><tp:treatment-sec sec-type="Type"><title>Type.</title><p>China • Gansu Province: Jiuquan City, Aksay Kazakh Autonomous County, Dangjin Mountain pass, <named-content xmlns:xlink="http://www.w3.org/1999/xlink" content-type="dwc:verbatimCoordinates" xlink:type="simple">39°19'38"N, 94°15'54"E</named-content>, alt. 3719 m, on calcareous rock, 5 Aug. 2022, L. Hu et al. 20222137 (<named-content xmlns:xlink="http://www.w3.org/1999/xlink" content-type="dwc:institutional_code" xlink:title="Shandong Normal University" xlink:href="https://scientific-collections.gbif.org/institution/4257e600-d365-4aa4-b208-8e46da3ce263" xlink:type="simple">SDNU</named-content>, holotype).</p><fig id="F2" position="float" orientation="portrait"><object-id xmlns:xlink="http://www.w3.org/1999/xlink" content-type="doi" xlink:type="simple">10.3897/mycokeys.133.196437.figure2</object-id><object-id xmlns:xlink="http://www.w3.org/1999/xlink" content-type="arpha" xlink:type="simple">4BC57061-EDEF-5DEE-A82C-881B21878A80</object-id><label>Figure 2.</label><caption><p><italic><tp:taxon-name><tp:taxon-name-part taxon-name-part-type="genus" reg="Acarospora">Acarospora</tp:taxon-name-part> <tp:taxon-name-part taxon-name-part-type="species" reg="carbonacea">carbonacea</tp:taxon-name-part></tp:taxon-name></italic>, (holotype, 20222137 <named-content xmlns:xlink="http://www.w3.org/1999/xlink" content-type="dwc:institutional_code" xlink:title="Shandong Normal University" xlink:href="https://scientific-collections.gbif.org/institution/4257e600-d365-4aa4-b208-8e46da3ce263" xlink:type="simple">SDNU</named-content>). <bold>A</bold>. Mature apothecia; <bold>B</bold>. Habit of immersed thallus with black apothecia; <bold>C</bold>. white ecorticate chasmolithic thallus with young apothecia; <bold>D</bold>. Section of apothecium; <bold>E</bold>. Ascospores; <bold>F</bold>. Multispored asci; <bold>G</bold>. Ascus in IKI. Scale bars: 500 μm (<bold>A</bold>); 1 mm (<bold>B</bold>); 200 μm (<bold>C</bold>); 50 μm (<bold>D</bold>); 5 μm (<bold>E</bold>); 10 μm (<bold>F, G</bold>).</p></caption><graphic xmlns:xlink="http://www.w3.org/1999/xlink" xlink:href="mycokeys-133-367-g002.jpg" id="oo_1673239.jpg" position="float" orientation="portrait" xlink:type="simple"><uri content-type="original_file" xlink:type="simple">https://binary.pensoft.net/fig/1673239</uri></graphic></fig></tp:treatment-sec><tp:treatment-sec sec-type="Diagnosis"><title>Diagnosis.</title><p>Similar to <italic><tp:taxon-name><tp:taxon-name-part taxon-name-part-type="genus" reg="Sarcogyne">Sarcogyne</tp:taxon-name-part> <tp:taxon-name-part taxon-name-part-type="species" reg="plicata">plicata</tp:taxon-name-part></tp:taxon-name></italic> (<xref ref-type="bibr" rid="B13">Knudsen and Kocourková 2011</xref>) but differs by its round apothcia (vs. lirellate apothecia), disc with carbonized epihymenial accretions (vs. without carbonized epihymenial accretions), lower hymenium 60–90 μm (vs. 100–140 μm), hymenial gel IKI+ red or blue turning red (vs. IKI+ blue), and only occurs on the calcareous rocks in arid and high-altitude areas, rather than on granite in drainages, washes and flood plains.</p></tp:treatment-sec><tp:treatment-sec sec-type="Etymology"><title>Etymology.</title><p>Its name derives from the characteristic carbonization of its apothecia.</p></tp:treatment-sec><tp:treatment-sec sec-type="Description"><title>Description.</title><p>Thallus endolithic, algal cells 6–10 μm wide, scattered clusters in the substrate, sometimes developing white epilithic ecorticate thallus. Apothecia lecideine, round to irregular, 0.2–1 mm wide, 0.2–0.4 mm thick, usually contiguous, small apothecia usually emerging from mycelial base, sometimes compound with two hymenia, disc black usually round or irregular with carbonized epihymenial accretions, sometimes forming one umbo, slightly lower than margin. Margin segmented, usually in short linear sections at joints, 50–100 μm wide. Parathecium 40–70 μm wide, outer layer carbonized, 20–40 μm wide, inner layer hyaline, 20–30 μm wide. Hymenium 60–90 μm tall, epihymenium reddish brown, 15–25 μm tall, paraphyses 1–2 μm wide, apices expanded up to 4 μm wide in brown caps, hymenial gel IKI+ red or blue turning red, hemiamyloid. Asci clavate, 60–80 × 20–25 μm, ascospores several hundred per ascus, ellipsoid, 4–5 × 2–3 μm, usually with two oil drops. Subhymenium 40–50 μm tall, IKI+ blue to dark blue, euamyloid. Hypothecium indistinct to 10 μm thick. Pycnidia not observed. Not producing secondary metabolites.</p></tp:treatment-sec><tp:treatment-sec sec-type="Habitat and distribution"><title>Habitat and distribution.</title><p>This new species is currently known only from Jiuquan city in Gansu Province, and occurs on calcareous rocks in arid regions at an elevation of 3719 m.</p></tp:treatment-sec><tp:treatment-sec sec-type="Additional specimens examined"><title>Additional specimens examined.</title><p>China • Gansu Province: Jiuquan City, Aksay Kazakh Autonomous County, Dangjin Mountain pass, <named-content xmlns:xlink="http://www.w3.org/1999/xlink" content-type="dwc:verbatimCoordinates" xlink:type="simple">39°19'38"N, 94°15'54"E</named-content>, alt. 3719 m, on calcareous rock, 5 Aug. 2022, L. Hu et al. 20222137, 20222151 (<named-content xmlns:xlink="http://www.w3.org/1999/xlink" content-type="dwc:institutional_code" xlink:title="Shandong Normal University" xlink:href="https://scientific-collections.gbif.org/institution/4257e600-d365-4aa4-b208-8e46da3ce263" xlink:type="simple">SDNU</named-content>).</p></tp:treatment-sec><tp:treatment-sec sec-type="Note"><title>Note.</title><p>This species is similar to <italic><tp:taxon-name><tp:taxon-name-part taxon-name-part-type="genus" reg="Acarospora">Acarospora</tp:taxon-name-part> <tp:taxon-name-part taxon-name-part-type="species" reg="brodoana">brodoana</tp:taxon-name-part></tp:taxon-name></italic> in having carbonized accretions on the disc surface, but is distinguished by a white thallus with epilithic and ecorticate, smaller apothecia 0.2–1 mm (vs. 1–1.5 mm), lower hymenium 60–90 μm (vs. 150–170 μm), and the absence of a black hypothecium (vs. black hypothecium) (<xref ref-type="bibr" rid="B21">Knudsen et al. 2016</xref>). <italic><tp:taxon-name><tp:taxon-name-part taxon-name-part-type="genus" reg="Acarospora">Acarospora</tp:taxon-name-part> <tp:taxon-name-part taxon-name-part-type="species" reg="carbonacea">carbonacea</tp:taxon-name-part></tp:taxon-name></italic> is also similar to <italic><tp:taxon-name><tp:taxon-name-part taxon-name-part-type="genus" reg="Acarospora">A.</tp:taxon-name-part> <tp:taxon-name-part taxon-name-part-type="species" reg="profusa">profusa</tp:taxon-name-part></tp:taxon-name></italic>, but the latter differs in having thinner ascus 100–90 × 10–12 μm (vs. 60–80 × 20–25 μm), smaller ascospores 1–1.5 × 1 μm (vs. 4–5 × 2–3 μm), and producing low amounts of norstictic acid (vs. producing no secondary metabolites) (<xref ref-type="bibr" rid="B28">Knudsen et al. 2025a</xref>).</p></tp:treatment-sec><ref-list><ref id="B13"><mixed-citation xmlns:xlink="http://www.w3.org/1999/xlink" xlink:type="simple">Knudsen K, Kocourková J (2011) Lichenological notes 3: <italic><tp:taxon-name><tp:taxon-name-part taxon-name-part-type="genus">Sarcogyne</tp:taxon-name-part> <tp:taxon-name-part taxon-name-part-type="species">plicata</tp:taxon-name-part></tp:taxon-name></italic> in California. Mycotaxon 118(1): 423–431. <ext-link xlink:href="10.5248/118.423" ext-link-type="doi" xlink:type="simple">https://doi.org/10.5248/118.423</ext-link></mixed-citation></ref><ref id="B21"><mixed-citation xmlns:xlink="http://www.w3.org/1999/xlink" xlink:type="simple">Knudsen K, Kocourková J, Westberg M, Wheeler T (2016) Two new species of <tp:taxon-name><tp:taxon-name-part taxon-name-part-type="family">Acarosporaceae</tp:taxon-name-part></tp:taxon-name> from North America with carbonized epihymenial accretions. The Lichenologist 48(5): 347–354. <ext-link xlink:href="10.1017/s0024282916000256" ext-link-type="doi" xlink:type="simple">https://doi.org/10.1017/s0024282916000256</ext-link></mixed-citation></ref><ref id="B28"><mixed-citation xmlns:xlink="http://www.w3.org/1999/xlink" xlink:type="simple">Knudsen K, Kocourková J, Kondrysová E, Pušová T, Hollinger J, Leavitt S, Westberg M (2025a) Discovering the diversity of <tp:taxon-name><tp:taxon-name-part taxon-name-part-type="family">Acarosporaceae</tp:taxon-name-part></tp:taxon-name> (<tp:taxon-name><tp:taxon-name-part taxon-name-part-type="order">Acarosporales</tp:taxon-name-part></tp:taxon-name>, <tp:taxon-name><tp:taxon-name-part taxon-name-part-type="class">Lecanoromycetes</tp:taxon-name-part></tp:taxon-name>) with carbonized epihymenial accretions in North America. MycoKeys 73: 123–148. <ext-link xlink:href="10.3897/mycokeys.122.162675" ext-link-type="doi" xlink:type="simple">https://doi.org/10.3897/mycokeys.122.162675</ext-link></mixed-citation></ref></ref-list></tp:taxon-treatment>
