# Supplementary material for: Four new species of Acarosporaceae (Acarosporales, Lecanoromycetes) with carbonized epihymenial accretions from China
Source: MycoKeys. 2026 Jun 8;133:367–85. doi: 10.3897/mycokeys.133.196437 (PMC13270225; doi:10.3897/mycokeys.133.196437)
Supplement: XML Treatment for Acarospora rorida [file mycokeys.133.196437-treatment2.xml]

<!DOCTYPE tp:taxon-treatment
  PUBLIC "-//TaxonX//DTD Taxonomic Treatment Publishing DTD v0 20100105//EN" "tax-treatment-NSO.dtd">
<tp:taxon-treatment xmlns:tp="http://www.plazi.org/taxpub"><tp:treatment-meta><kwd-group><label>Taxon classification</label><kwd>
                <named-content content-type="kingdom">Fungi</named-content>
              </kwd><kwd>
                <named-content content-type="order">Acarosporales</named-content>
              </kwd><kwd>
                <named-content content-type="family">Acarosporaceae</named-content>
              </kwd></kwd-group><mixed-citation publication-type="journal"><person-group><name><surname>Liang</surname><given-names>Fu Hui</given-names></name><name><surname>Wang</surname><given-names>Jia Xin</given-names></name><name><surname>Ai</surname><given-names>Min</given-names></name><name><surname>Jiang</surname><given-names>Wei</given-names></name><name><surname>Zhou</surname><given-names>Shu Nuo</given-names></name><name><surname>Zhao</surname><given-names>Zun Tian</given-names></name><name><surname>Wang</surname><given-names>Xin Yu</given-names></name><name><surname>Hu</surname><given-names>Ling</given-names></name></person-group><article-title>Four new species of <tp:taxon-name><tp:taxon-name-part taxon-name-part-type="family" reg="Acarosporaceae">Acarosporaceae</tp:taxon-name-part></tp:taxon-name> (<tp:taxon-name><tp:taxon-name-part taxon-name-part-type="order" reg="Acarosporales">Acarosporales</tp:taxon-name-part></tp:taxon-name>, <tp:taxon-name><tp:taxon-name-part taxon-name-part-type="class" reg="Lecanoromycetes">Lecanoromycetes</tp:taxon-name-part></tp:taxon-name>) with carbonized epihymenial accretions from China</article-title><source>MycoKeys</source><day>08</day><month>06</month><year>2026</year><volume>133</volume><fpage>367</fpage><lpage>385</lpage><pub-id pub-id-type="doi">10.3897/mycokeys.133.196437</pub-id></mixed-citation></tp:treatment-meta><tp:nomenclature><tp:taxon-name><object-id xmlns:xlink="http://www.w3.org/1999/xlink" content-type="arpha" xlink:type="simple">9A15C6EF-0860-56A7-B8EC-29CA2BC98340</object-id>
                    		<tp:taxon-name-part taxon-name-part-type="genus" reg="Acarospora">Acarospora</tp:taxon-name-part> <tp:taxon-name-part taxon-name-part-type="species" reg="rorida">rorida</tp:taxon-name-part>
                    	
                    		<object-id xmlns:xlink="http://www.w3.org/1999/xlink" content-type="mycobank" xlink:type="simple">863484</object-id>
                    	</tp:taxon-name><tp:taxon-authority>F.H. Liang &amp; L. Hu</tp:taxon-authority><tp:taxon-status xmlns:xlink="http://www.w3.org/1999/xlink" xlink:type="simple">sp. nov.</tp:taxon-status><xref ref-type="fig" rid="F3">Fig. 3</xref></tp:nomenclature><tp:treatment-sec sec-type="Type"><title>Type.</title><p>China • Shandong Province: Yantai City, Muping District, Kunyu Mountain Nature Reserve, Taiboding, on the path leading down the mountain, <named-content xmlns:xlink="http://www.w3.org/1999/xlink" content-type="dwc:verbatimCoordinates" xlink:type="simple">37°15'06"N, 121°45'36"E</named-content>, alt. 752 m, on silicious rock, 22 Nov. 2024, R.T. Li et al. 20242399 (<named-content xmlns:xlink="http://www.w3.org/1999/xlink" content-type="dwc:institutional_code" xlink:title="Shandong Normal University" xlink:href="https://scientific-collections.gbif.org/institution/4257e600-d365-4aa4-b208-8e46da3ce263" xlink:type="simple">SDNU</named-content>, holotype).</p><fig id="F3" position="float" orientation="portrait"><object-id xmlns:xlink="http://www.w3.org/1999/xlink" content-type="doi" xlink:type="simple">10.3897/mycokeys.133.196437.figure3</object-id><object-id xmlns:xlink="http://www.w3.org/1999/xlink" content-type="arpha" xlink:type="simple">A5B3B97B-BDFA-5938-A794-74D1FF62C723</object-id><label>Figure 3.</label><caption><p><italic><tp:taxon-name><tp:taxon-name-part taxon-name-part-type="genus" reg="Acarospora">Acarospora</tp:taxon-name-part> <tp:taxon-name-part taxon-name-part-type="species" reg="rorida">rorida</tp:taxon-name-part></tp:taxon-name></italic> (holotype. 20242399 <named-content xmlns:xlink="http://www.w3.org/1999/xlink" content-type="dwc:institutional_code" xlink:title="Shandong Normal University" xlink:href="https://scientific-collections.gbif.org/institution/4257e600-d365-4aa4-b208-8e46da3ce263" xlink:type="simple">SDNU</named-content>). <bold>A</bold>. Habit of immersed thallus with apothecia. <bold>B</bold>. Apothecia with carbonized accretions; <bold>C</bold>. Cross-section of apothecium. <bold>D</bold>. Hemiamyloid reaction of hymenium. <bold>E</bold>. <italic><tp:taxon-name><tp:taxon-name-part taxon-name-part-type="genus" reg="Acarospora">Acarospora</tp:taxon-name-part></tp:taxon-name></italic>-type ascus. <bold>F</bold>. Multispored asci. <bold>G</bold>. Ascospores. Scale bars: 500 μm (<bold>A</bold>); 200 μm (<bold>B</bold>); 50 μm (<bold>C, D</bold>); 10 μm (<bold>E–G</bold>).</p></caption><graphic xmlns:xlink="http://www.w3.org/1999/xlink" xlink:href="mycokeys-133-367-g003.jpg" id="oo_1673240.jpg" position="float" orientation="portrait" xlink:type="simple"><uri content-type="original_file" xlink:type="simple">https://binary.pensoft.net/fig/1673240</uri></graphic></fig></tp:treatment-sec><tp:treatment-sec sec-type="Diagnosis"><title>Diagnosis.</title><p>Similar to <italic><tp:taxon-name><tp:taxon-name-part taxon-name-part-type="genus" reg="Acarospora">Acarospora</tp:taxon-name-part> <tp:taxon-name-part taxon-name-part-type="species" reg="brodoana">brodoana</tp:taxon-name-part></tp:taxon-name></italic> (<xref ref-type="bibr" rid="B21">Knudsen et al. 2016</xref>) but differs in having smaller compound apothecia (0.25–1 mm vs. 1–1.5 mm), lower hymenium (50–125 μm vs. 150–175 μm), hypothecium hyaline (vs. black), and occurrence in humid areas at an altitude lower than 800 m (vs. at elevations above 1400 m).</p></tp:treatment-sec><tp:treatment-sec sec-type="Etymology"><title>Etymology.</title><p>The specific epithet refers to the moist habitat where this species was found.</p></tp:treatment-sec><tp:treatment-sec sec-type="Description"><title>Description.</title><p>Thallus endolithic. Algal layer scattered in the rock beneath the base of the apothecia or not observed, discontinuous and dispersed, algal cells globose, 8–15 μm in diam. Apothecia immersed or superficial on substrate, often dispersed, sometimes continuous, round or irregular, 0.25–1 mm in diam. Disc black, with carbonized epihymenial accretions, sometimes knobby, epruinose, rough, matt or glossy, uneven, initially flat and below margin, but then usually becoming convex and higher than the margin. Margin carbonized, usually forming a series of often irregular marginal segments. Parathecium 25–50 μm thick, with black carbonized outer layer, brown inner layer, widths variable. Hymenium 50–125 μm high, hyaline, epihymenium reddish–brown, 10–25 μm thick, with dark brown to black carbonized accretions up to 50 μm thick on the disc surface, paraphyses narrow, often 1–2 μm wide, rarely more than 2.5 μm wide, septate, infrequently branching in lower half, becoming shorter in upper third, sometimes constricted at septa, apices sometimes expanded or unexpanded in darker brown to black pigment caps, hymenium gel IKI+ usually immediately reddish orange, rarely light blue turning reddish orange, hemiamyloid. Asci clavate, 50–100 × 12–20 μm, ascospores mostly over 100 per ascus. Ascospores simple, hyaline, narrowly ellipsoid to ellipsoid, 3–4 × 1–2 μm, without oil drop. Subhymenium indistinct. Hypothecium hyaline, indistinct to 15 μm thick. Pycnidia not observed. Not producing secondary metabolites.</p></tp:treatment-sec><tp:treatment-sec sec-type="Habitat and distribution"><title>Habitat and distribution.</title><p><italic><tp:taxon-name><tp:taxon-name-part taxon-name-part-type="genus" reg="Acarospora">Acarospora</tp:taxon-name-part> <tp:taxon-name-part taxon-name-part-type="species" reg="rorida">rorida</tp:taxon-name-part></tp:taxon-name></italic> is currently known only from Shandong and Jiangsu provinces in eastern China. This new species occurs on siliceous rock at low altitudes in humid habitats, with the two collection sites separated by approximately 685 km.</p></tp:treatment-sec><tp:treatment-sec sec-type="Additional specimens examined"><title>Additional specimens examined.</title><p>China • Shandong Province: Yantai City, Muping District, Kunyu Mountain Nature Reserve, the sixth parvial field, Longxu Bridge, <named-content xmlns:xlink="http://www.w3.org/1999/xlink" content-type="dwc:verbatimCoordinates" xlink:type="simple">37°17'33"N, 121°41'35"E</named-content>, alt. 154 m, on silicious rock, 25 Nov. 2024, L.L. Zhang et al. 20242080 (<named-content xmlns:xlink="http://www.w3.org/1999/xlink" content-type="dwc:institutional_code" xlink:title="Shandong Normal University" xlink:href="https://scientific-collections.gbif.org/institution/4257e600-d365-4aa4-b208-8e46da3ce263" xlink:type="simple">SDNU</named-content>); • Yantai City, Muping District, Kunyu Mountain Nature Reserve, the fifth parvial field, Huaquan Road, <named-content xmlns:xlink="http://www.w3.org/1999/xlink" content-type="dwc:verbatimCoordinates" xlink:type="simple">37°17'38"N, 121°45'03"E</named-content>, alt. 162 m, on silicious rock, 23 Nov. 2024, L.L. Zhang et al. 20242194 (<named-content xmlns:xlink="http://www.w3.org/1999/xlink" content-type="dwc:institutional_code" xlink:title="Shandong Normal University" xlink:href="https://scientific-collections.gbif.org/institution/4257e600-d365-4aa4-b208-8e46da3ce263" xlink:type="simple">SDNU</named-content>); • Taiboding, on the path leading down the mountain, <named-content xmlns:xlink="http://www.w3.org/1999/xlink" content-type="dwc:verbatimCoordinates" xlink:type="simple">37°15'06"N, 121°45'35"E</named-content>, alt. 752 m, on silicious rock, 22 Nov. 2024, R.T. Li et al. 20242399 (<named-content xmlns:xlink="http://www.w3.org/1999/xlink" content-type="dwc:institutional_code" xlink:title="Shandong Normal University" xlink:href="https://scientific-collections.gbif.org/institution/4257e600-d365-4aa4-b208-8e46da3ce263" xlink:type="simple">SDNU</named-content>). Jiangsu Province: Changzhou City, Liyang City, No. 96, Tianmu Lake Avenue, near Jinding Zen Temple, <named-content xmlns:xlink="http://www.w3.org/1999/xlink" content-type="dwc:verbatimCoordinates" xlink:type="simple">31°29'35"N, 119°09'26"E</named-content>, alt. 119 m, on siliceous rock, 2024, L.L. Zhang et al. 20250315 (<named-content xmlns:xlink="http://www.w3.org/1999/xlink" content-type="dwc:institutional_code" xlink:title="Shandong Normal University" xlink:href="https://scientific-collections.gbif.org/institution/4257e600-d365-4aa4-b208-8e46da3ce263" xlink:type="simple">SDNU</named-content>).</p></tp:treatment-sec><tp:treatment-sec sec-type="Note"><title>Note.</title><p>The new species is characterized by compound apothecia with margins forming a series of irregular marginal segments, occurring at low altitudes in humid habitats. <italic><tp:taxon-name><tp:taxon-name-part taxon-name-part-type="genus" reg="Acarospora">Acarospora</tp:taxon-name-part> <tp:taxon-name-part taxon-name-part-type="species" reg="rorida">rorida</tp:taxon-name-part></tp:taxon-name></italic> are morphologically similar to <italic><tp:taxon-name><tp:taxon-name-part taxon-name-part-type="genus" reg="Sarcogyne">Sarcogyne</tp:taxon-name-part> <tp:taxon-name-part taxon-name-part-type="species" reg="cyclocarpa">cyclocarpa</tp:taxon-name-part></tp:taxon-name></italic> and <italic><tp:taxon-name><tp:taxon-name-part taxon-name-part-type="genus" reg="Acarospora">A.</tp:taxon-name-part> <tp:taxon-name-part taxon-name-part-type="species" reg="subfuscescens">subfuscescens</tp:taxon-name-part></tp:taxon-name></italic>. <italic><tp:taxon-name><tp:taxon-name-part taxon-name-part-type="genus" reg="Acarospora">Acarospora</tp:taxon-name-part> <tp:taxon-name-part taxon-name-part-type="species" reg="rorida">rorida</tp:taxon-name-part></tp:taxon-name></italic> differs from <italic><tp:taxon-name><tp:taxon-name-part taxon-name-part-type="genus" reg="Sarcogyne">S.</tp:taxon-name-part> <tp:taxon-name-part taxon-name-part-type="species" reg="cyclocarpa">cyclocarpa</tp:taxon-name-part></tp:taxon-name></italic> in having bigger ascus 50–100 × 12–20 µm (vs. 40–60 × 15–20 µm), smaller ascospores 3–4 × 1–2 µm (vs. (3.5–)4–5(–6) × (1–)2(–2.5) µm), indistinct subhymenium (vs. 40–80 µm), and growing on siliceous rocks (vs. on strongly calcareous rock) (<xref ref-type="bibr" rid="B12">Knudsen and Kocourková 2009</xref>; <xref ref-type="bibr" rid="B27">Knudsen et al. 2023b</xref>). <italic><tp:taxon-name><tp:taxon-name-part taxon-name-part-type="genus" reg="Acarospora">Acarospora</tp:taxon-name-part> <tp:taxon-name-part taxon-name-part-type="species" reg="rorida">rorida</tp:taxon-name-part></tp:taxon-name></italic> differs from <italic><tp:taxon-name><tp:taxon-name-part taxon-name-part-type="genus" reg="Acarospora">A.</tp:taxon-name-part> <tp:taxon-name-part taxon-name-part-type="species" reg="subfuscescens">subfuscescens</tp:taxon-name-part></tp:taxon-name></italic> in having smaller apothecia 0.25–1 mm in diam (vs. 1–3 mm), lower hymenium 50–125 µm (vs. (80–)100–140(–180) µm), and not being parasitic on other lichens (vs. parasitic on other lichens) (<xref ref-type="bibr" rid="B11">Knudsen and Kocourková 2008</xref>). Furthermore, this new species with verrucose margin is similar to <italic><tp:taxon-name><tp:taxon-name-part taxon-name-part-type="genus" reg="Sarcogyne">Sarcogyne</tp:taxon-name-part> <tp:taxon-name-part taxon-name-part-type="species" reg="clavus">clavus</tp:taxon-name-part></tp:taxon-name></italic> but differs especially in not having a dark brown hypothecium (<xref ref-type="bibr" rid="B17">Knudsen and Standley 2007</xref>). The segmented margin with irregular marginal segments of this species is similar to <italic><tp:taxon-name><tp:taxon-name-part taxon-name-part-type="genus" reg="Sarcogyne">S.</tp:taxon-name-part> <tp:taxon-name-part taxon-name-part-type="species" reg="hypophaea">hypophaea</tp:taxon-name-part></tp:taxon-name></italic>, but that species has smooth segments usually at angles to each other (<xref ref-type="bibr" rid="B20">Knudsen et al. 2013</xref>). In addition, <italic><tp:taxon-name><tp:taxon-name-part taxon-name-part-type="genus" reg="Sarcogyne">S.</tp:taxon-name-part> <tp:taxon-name-part taxon-name-part-type="species" reg="paradoxa">paradoxa</tp:taxon-name-part></tp:taxon-name></italic>, described from Mojave Desert in California, which we collected in northwestern China, also produces carbonized hymenial accretions. But <italic><tp:taxon-name><tp:taxon-name-part taxon-name-part-type="genus" reg="Sarcogyne">S.</tp:taxon-name-part> <tp:taxon-name-part taxon-name-part-type="species" reg="paradoxa">paradoxa</tp:taxon-name-part></tp:taxon-name></italic> differs from this new species by its reddish-brown carbonized accretions (vs. black), hymenial gel euamyloid, IKI+ blue (vs. IKI+ usually immediately reddish orange, rarely light blue turning reddish orange), and smaller ascospores (3–)4–4.5(–7) × 2–3 µm (vs. 3–4 × 1–2 μm) (<xref ref-type="bibr" rid="B16">Knudsen and Kocourková 2020</xref>).</p></tp:treatment-sec><ref-list><ref id="B21"><mixed-citation xmlns:xlink="http://www.w3.org/1999/xlink" xlink:type="simple">Knudsen K, Kocourková J, Westberg M, Wheeler T (2016) Two new species of <tp:taxon-name><tp:taxon-name-part taxon-name-part-type="family">Acarosporaceae</tp:taxon-name-part></tp:taxon-name> from North America with carbonized epihymenial accretions. The Lichenologist 48(5): 347–354. <ext-link xlink:href="10.1017/s0024282916000256" ext-link-type="doi" xlink:type="simple">https://doi.org/10.1017/s0024282916000256</ext-link></mixed-citation></ref><ref id="B12"><mixed-citation xmlns:xlink="http://www.w3.org/1999/xlink" xlink:type="simple">Knudsen K, Kocourková J (2009) A taxonomic study of <italic><tp:taxon-name><tp:taxon-name-part taxon-name-part-type="genus">Polysporina</tp:taxon-name-part> <tp:taxon-name-part taxon-name-part-type="species">gyrocarpa</tp:taxon-name-part></tp:taxon-name></italic> and <italic><tp:taxon-name><tp:taxon-name-part taxon-name-part-type="genus">P.</tp:taxon-name-part> <tp:taxon-name-part taxon-name-part-type="species">cyclocarpa</tp:taxon-name-part></tp:taxon-name></italic> (<tp:taxon-name><tp:taxon-name-part taxon-name-part-type="family">Acarosporaceae</tp:taxon-name-part></tp:taxon-name>) and a new record from Asia of <italic><tp:taxon-name><tp:taxon-name-part taxon-name-part-type="genus">P.</tp:taxon-name-part> <tp:taxon-name-part taxon-name-part-type="species">arenacea</tp:taxon-name-part></tp:taxon-name></italic>. Bibliotheca Lichenologica 100: 199–206.</mixed-citation></ref><ref id="B27"><mixed-citation xmlns:xlink="http://www.w3.org/1999/xlink" xlink:type="simple">Knudsen K, Kocourková J, Hodková E, Dart J, Dolnik C, Malíček J, Obermayer W (2023b) Exploring the <italic><tp:taxon-name><tp:taxon-name-part taxon-name-part-type="genus">Sarcogyne</tp:taxon-name-part></tp:taxon-name></italic> phylogeny: three new species and four new reports from Europe and North America (Austria, Czech Republic, Greece, Germany, Romania, U.S.A.). Herzogia 36(2): 445–469. <ext-link xlink:href="10.13158/heia.36.2.2023.445" ext-link-type="doi" xlink:type="simple">https://doi.org/10.13158/heia.36.2.2023.445</ext-link></mixed-citation></ref><ref id="B11"><mixed-citation xmlns:xlink="http://www.w3.org/1999/xlink" xlink:type="simple">Knudsen K, Kocourková J (2008) A study of lichenicolous species of <italic><tp:taxon-name><tp:taxon-name-part taxon-name-part-type="genus">Polysporina</tp:taxon-name-part></tp:taxon-name></italic> (<tp:taxon-name><tp:taxon-name-part taxon-name-part-type="family">Acarosporaceae</tp:taxon-name-part></tp:taxon-name>). Mycotaxon 105: 149–164. <ext-link xlink:href="10.5962/p.414211" ext-link-type="doi" xlink:type="simple">https://doi.org/10.5962/p.414211</ext-link></mixed-citation></ref><ref id="B17"><mixed-citation xmlns:xlink="http://www.w3.org/1999/xlink" xlink:type="simple">Knudsen K, Standley SM (2007) <italic><tp:taxon-name><tp:taxon-name-part taxon-name-part-type="genus">Sarcogyne</tp:taxon-name-part></tp:taxon-name></italic>. In: Nash III TH, Gries C, Bungartz F (Eds) Lichen Flora of the Greater Sonoran Desert Region. Vol. 3. Lichens Unlimited, Arizona State University, Tempe, 289–296.</mixed-citation></ref><ref id="B20"><mixed-citation xmlns:xlink="http://www.w3.org/1999/xlink" xlink:type="simple">Knudsen K, Kocourková J, Westberg M (2013) The identity of <italic>Sarcogyne hyphophaea</italic> (Nyl.) Arnold. Opuscula Philolichenum 12: 23–26. <ext-link xlink:href="10.5962/p.382101" ext-link-type="doi" xlink:type="simple">https://doi.org/10.5962/p.382101</ext-link></mixed-citation></ref><ref id="B16"><mixed-citation xmlns:xlink="http://www.w3.org/1999/xlink" xlink:type="simple">Knudsen K, Kocourková J (2020) <italic><tp:taxon-name><tp:taxon-name-part taxon-name-part-type="genus">Acarospora</tp:taxon-name-part> <tp:taxon-name-part taxon-name-part-type="species">scottii</tp:taxon-name-part></tp:taxon-name></italic> and <italic><tp:taxon-name><tp:taxon-name-part taxon-name-part-type="genus">Sarcogyne</tp:taxon-name-part> <tp:taxon-name-part taxon-name-part-type="species">paradoxa</tp:taxon-name-part></tp:taxon-name></italic> spp. nov. from North America. Mycotaxon 135(2): 453–463. <ext-link xlink:href="10.5248/135.453" ext-link-type="doi" xlink:type="simple">https://doi.org/10.5248/135.453</ext-link></mixed-citation></ref></ref-list></tp:taxon-treatment>
