# Supplementary material for: Four new species of Acarosporaceae (Acarosporales, Lecanoromycetes) with carbonized epihymenial accretions from China
Source: MycoKeys. 2026 Jun 8;133:367–85. doi: 10.3897/mycokeys.133.196437 (PMC13270225; doi:10.3897/mycokeys.133.196437)
Supplement: XML Treatment for Sarcogyne knudsenii [file mycokeys.133.196437-treatment3.xml]

<!DOCTYPE tp:taxon-treatment
  PUBLIC "-//TaxonX//DTD Taxonomic Treatment Publishing DTD v0 20100105//EN" "tax-treatment-NSO.dtd">
<tp:taxon-treatment xmlns:tp="http://www.plazi.org/taxpub"><tp:treatment-meta><kwd-group><label>Taxon classification</label><kwd>
                <named-content content-type="kingdom">Fungi</named-content>
              </kwd><kwd>
                <named-content content-type="order">Acarosporales</named-content>
              </kwd><kwd>
                <named-content content-type="family">Acarosporaceae</named-content>
              </kwd></kwd-group><mixed-citation publication-type="journal"><person-group><name><surname>Liang</surname><given-names>Fu Hui</given-names></name><name><surname>Wang</surname><given-names>Jia Xin</given-names></name><name><surname>Ai</surname><given-names>Min</given-names></name><name><surname>Jiang</surname><given-names>Wei</given-names></name><name><surname>Zhou</surname><given-names>Shu Nuo</given-names></name><name><surname>Zhao</surname><given-names>Zun Tian</given-names></name><name><surname>Wang</surname><given-names>Xin Yu</given-names></name><name><surname>Hu</surname><given-names>Ling</given-names></name></person-group><article-title>Four new species of <tp:taxon-name><tp:taxon-name-part taxon-name-part-type="family" reg="Acarosporaceae">Acarosporaceae</tp:taxon-name-part></tp:taxon-name> (<tp:taxon-name><tp:taxon-name-part taxon-name-part-type="order" reg="Acarosporales">Acarosporales</tp:taxon-name-part></tp:taxon-name>, <tp:taxon-name><tp:taxon-name-part taxon-name-part-type="class" reg="Lecanoromycetes">Lecanoromycetes</tp:taxon-name-part></tp:taxon-name>) with carbonized epihymenial accretions from China</article-title><source>MycoKeys</source><day>08</day><month>06</month><year>2026</year><volume>133</volume><fpage>367</fpage><lpage>385</lpage><pub-id pub-id-type="doi">10.3897/mycokeys.133.196437</pub-id></mixed-citation></tp:treatment-meta><tp:nomenclature><tp:taxon-name><object-id xmlns:xlink="http://www.w3.org/1999/xlink" content-type="arpha" xlink:type="simple">C359D92D-D664-5E73-9840-D0DBD665A8DA</object-id>
                    		<tp:taxon-name-part taxon-name-part-type="genus" reg="Sarcogyne">Sarcogyne</tp:taxon-name-part> <tp:taxon-name-part taxon-name-part-type="species" reg="knudsenii">knudsenii</tp:taxon-name-part>
                    	
                    		<object-id xmlns:xlink="http://www.w3.org/1999/xlink" content-type="mycobank" xlink:type="simple">863487</object-id>
                    	</tp:taxon-name><tp:taxon-authority>J.X. Wang, F.H. Liang &amp; L. Hu</tp:taxon-authority><tp:taxon-status xmlns:xlink="http://www.w3.org/1999/xlink" xlink:type="simple">sp. nov.</tp:taxon-status><xref ref-type="fig" rid="F4">Fig. 4</xref></tp:nomenclature><tp:treatment-sec sec-type="Type"><title>Type.</title><p>China • Xinjiang Uygur Autonomous Region: Tashkurgan Tajik Autonomous County, Aksay Kazakh Autonomous County, Pamir Plateau Tourist Area, <named-content xmlns:xlink="http://www.w3.org/1999/xlink" content-type="dwc:verbatimCoordinates" xlink:type="simple">38°06'25"N, 74°59'05"E</named-content>, 3544 m, on calcareous rock, 25 Jun. 2022, X.Y. Wang et al. XY22-675 (<named-content xmlns:xlink="http://www.w3.org/1999/xlink" content-type="dwc:institutional_code" xlink:title="Kunming Institute of Botany, Chinese Academy of Sciences" xlink:href="https://scientific-collections.gbif.org/institution/6039165f-1334-4ac6-a955-5542100c0e50" xlink:type="simple">KUN</named-content>, holotype).</p><fig id="F4" position="float" orientation="portrait"><object-id xmlns:xlink="http://www.w3.org/1999/xlink" content-type="doi" xlink:type="simple">10.3897/mycokeys.133.196437.figure4</object-id><object-id xmlns:xlink="http://www.w3.org/1999/xlink" content-type="arpha" xlink:type="simple">0900C1E7-3561-515D-958B-B5FFA0BA9D29</object-id><label>Figure 4.</label><caption><p><italic><tp:taxon-name><tp:taxon-name-part taxon-name-part-type="genus" reg="Sarcogyne">Sarcogyne</tp:taxon-name-part> <tp:taxon-name-part taxon-name-part-type="species" reg="knudsenii">knudsenii</tp:taxon-name-part></tp:taxon-name></italic>, (holotype, XY22-675 <named-content xmlns:xlink="http://www.w3.org/1999/xlink" content-type="dwc:institutional_code" xlink:title="Kunming Institute of Botany, Chinese Academy of Sciences" xlink:href="https://scientific-collections.gbif.org/institution/6039165f-1334-4ac6-a955-5542100c0e50" xlink:type="simple">KUN</named-content>). <bold>A</bold>. Habit of immersed thallus with black apothecia; <bold>B</bold>. Mature apothecia with segment margin; <bold>C</bold>. Section of apothecium; <bold>D</bold>. Ascospores; <bold>E</bold>. Algal cells; <bold>F</bold>. Multispored asci; <bold>G</bold>. Ascus in IKI. Scale bars: 500 μm (<bold>A</bold>); 200 mm (<bold>B</bold>); 50 μm (<bold>C</bold>); 10 μm (<bold>D–G</bold>).</p></caption><graphic xmlns:xlink="http://www.w3.org/1999/xlink" xlink:href="mycokeys-133-367-g004.jpg" id="oo_1673241.jpg" position="float" orientation="portrait" xlink:type="simple"><uri content-type="original_file" xlink:type="simple">https://binary.pensoft.net/fig/1673241</uri></graphic></fig></tp:treatment-sec><tp:treatment-sec sec-type="Diagnosis"><title>Diagnosis.</title><p>Similar to the calciphyte <italic><tp:taxon-name><tp:taxon-name-part taxon-name-part-type="genus" reg="Sarcogyne">Sarcogyne</tp:taxon-name-part> <tp:taxon-name-part taxon-name-part-type="species" reg="pusilla">pusilla</tp:taxon-name-part></tp:taxon-name></italic> (<xref ref-type="bibr" rid="B11">Knudsen and Kocourková 2008</xref>) in its endolithic thallus and carbonized apothecia, but differs in having lower hymenium 50–100 μm (vs. 100–125 μm), larger ascospores 6–7 × 3–4 μm (vs. 4–5 × 2–3 μm), and is not parasitic on other lichen species.</p></tp:treatment-sec><tp:treatment-sec sec-type="Etymology"><title>Etymology.</title><p>This species is named in honor of the Czech lichenologist Kerry Knudsen, in recognition of his important contributions to the taxonomic and phylogenetic studies of the family <tp:taxon-name><tp:taxon-name-part taxon-name-part-type="family" reg="Acarosporaceae">Acarosporaceae</tp:taxon-name-part></tp:taxon-name> in California and the southwestern United States.</p></tp:treatment-sec><tp:treatment-sec sec-type="Description"><title>Description.</title><p>Thallus epilithic, forming ecorticate, with scattered algal layer in the substrate or below the apothecia, occasionally absent, algal cells 6–12 μm wide. Apothecia 0.25–1 mm wide, 200 μm thick, rough and matt, immersed or superficial on rock, round to irregular, dispersed or contiguous, replicating by division. Disc black, rough, epruinose or light pruinose, concave, with carbonized accretions on surface and forming an umbo structure, sometimes disc lacking carbonized accretions. Margin carbonized, 250–300 μm thick, sometimes covering up disc, segmented, usually in long linear sections at joints, higher than the disc. Parathecium outer layer carbonized, 25–50 μm thick, inner layer light brown to hyaline, 25–75 μm thick. Hymenium 50–100 μm tall, epihymenium light brown, 10–25 μm tall, paraphyses thin, usually 1.5–2 μm wide, barely expended in dark pigment caps, hymenial gel IKI+ blue, euamyloid. Asci clavate, 60–75 × 15–20 μm, ascospores more than 100 per ascus. Ascospores ellipsoid or broadly ellipsoid, 6–7 × 3–4 μm wide, simple and hyaline, without oil drops. Subhymenium hyaline, 25–50 μm thick, IKI+ blue. Hypothecium 10–25 μm. Pycnidia not observed. Not producing secondary metabolites.</p></tp:treatment-sec><tp:treatment-sec sec-type="Habitat and distribution"><title>Habitat and distribution.</title><p>This new species is currently known only from the cold and arid Pamir Plateau in the Xinjiang Uygur Autonomous Region, and grows on calcareous rock.</p></tp:treatment-sec><tp:treatment-sec sec-type="Additional specimens examined"><title>Additional specimens examined.</title><p>China • Xinjiang Uygur Autonomous Region: Tashkurgan Tajik Autonomous County, Aksay Kazakh Autonomous County, Pamir Plateau Tourist Area, <named-content xmlns:xlink="http://www.w3.org/1999/xlink" content-type="dwc:verbatimCoordinates" xlink:type="simple">38°06'25"N, 74°59'04"E</named-content>, alt. 3573 m, on calcareous rock, 25 Jun. 2022, L.S. Wang et al. 22-71601 (<named-content xmlns:xlink="http://www.w3.org/1999/xlink" content-type="dwc:institutional_code" xlink:title="Kunming Institute of Botany, Chinese Academy of Sciences" xlink:href="https://scientific-collections.gbif.org/institution/6039165f-1334-4ac6-a955-5542100c0e50" xlink:type="simple">KUN</named-content>); • Tashkurgan Tajik Autonomous County, Aksay Kazakh Autonomous County, Pamir Plateau Tourist Area, <named-content xmlns:xlink="http://www.w3.org/1999/xlink" content-type="dwc:verbatimCoordinates" xlink:type="simple">38°06'25"N, 74°59'05"E</named-content>, 3544 m, on calcareous rock, 25 Jun. 2022, X.Y. Wang et al. XY22-675 (<named-content xmlns:xlink="http://www.w3.org/1999/xlink" content-type="dwc:institutional_code" xlink:title="Kunming Institute of Botany, Chinese Academy of Sciences" xlink:href="https://scientific-collections.gbif.org/institution/6039165f-1334-4ac6-a955-5542100c0e50" xlink:type="simple">KUN</named-content>).</p></tp:treatment-sec><tp:treatment-sec sec-type="Note"><title>Note.</title><p>This new species is morphologically similar to <italic><tp:taxon-name><tp:taxon-name-part taxon-name-part-type="genus" reg="Acarospora">Acarospora</tp:taxon-name-part> <tp:taxon-name-part taxon-name-part-type="species" reg="austrooccidentalis">austrooccidentalis</tp:taxon-name-part></tp:taxon-name></italic>, but <italic><tp:taxon-name><tp:taxon-name-part taxon-name-part-type="genus" reg="Acarospora">A.</tp:taxon-name-part> <tp:taxon-name-part taxon-name-part-type="species" reg="austrooccidentalis">austrooccidentalis</tp:taxon-name-part></tp:taxon-name></italic> differs in having higher hymenium (100–)120–150 μm (vs. 50–100 μm),, variable asci from 100 × 10–40 µm to 40 × 15 µm in same hymenium (vs. 60–75 × 15–20 µm), smaller ascospores (1.5–)4.0–4.6(–5.1) × (1.0–)2(–2.8) µm (vs. 6–7 × 3–4 µm), and usually occurs on non-calcareous rocks (vs. calcareous rocks), (<xref ref-type="bibr" rid="B28">Knudsen et al. 2025a</xref>). <italic><tp:taxon-name><tp:taxon-name-part taxon-name-part-type="genus" reg="Sarcogyne">Sarcogyne</tp:taxon-name-part> <tp:taxon-name-part taxon-name-part-type="species" reg="knudsenii">knudsenii</tp:taxon-name-part></tp:taxon-name></italic> is also similar to <italic><tp:taxon-name><tp:taxon-name-part taxon-name-part-type="genus" reg="Acarospora">A.</tp:taxon-name-part> <tp:taxon-name-part taxon-name-part-type="species" reg="destructans">destructans</tp:taxon-name-part></tp:taxon-name></italic> in having segmented margin of apothecia, but differs in having a hemiamyloid hymenium (vs. euamyloid hymenium), a smaller ascospores (3–)4.5(–5) × (1–)1.5–2.5 µm (vs. 6–7 × 3–4 µm), not parasitizing on other lichens, and growing on calcareous rock (vs. growing on siliceous rock) (<xref ref-type="bibr" rid="B19">Knudsen et al. 2022</xref>).</p></tp:treatment-sec><ref-list><ref id="B11"><mixed-citation xmlns:xlink="http://www.w3.org/1999/xlink" xlink:type="simple">Knudsen K, Kocourková J (2008) A study of lichenicolous species of <italic><tp:taxon-name><tp:taxon-name-part taxon-name-part-type="genus">Polysporina</tp:taxon-name-part></tp:taxon-name></italic> (<tp:taxon-name><tp:taxon-name-part taxon-name-part-type="family">Acarosporaceae</tp:taxon-name-part></tp:taxon-name>). Mycotaxon 105: 149–164. <ext-link xlink:href="10.5962/p.414211" ext-link-type="doi" xlink:type="simple">https://doi.org/10.5962/p.414211</ext-link></mixed-citation></ref><ref id="B28"><mixed-citation xmlns:xlink="http://www.w3.org/1999/xlink" xlink:type="simple">Knudsen K, Kocourková J, Kondrysová E, Pušová T, Hollinger J, Leavitt S, Westberg M (2025a) Discovering the diversity of <tp:taxon-name><tp:taxon-name-part taxon-name-part-type="family">Acarosporaceae</tp:taxon-name-part></tp:taxon-name> (<tp:taxon-name><tp:taxon-name-part taxon-name-part-type="order">Acarosporales</tp:taxon-name-part></tp:taxon-name>, <tp:taxon-name><tp:taxon-name-part taxon-name-part-type="class">Lecanoromycetes</tp:taxon-name-part></tp:taxon-name>) with carbonized epihymenial accretions in North America. MycoKeys 73: 123–148. <ext-link xlink:href="10.3897/mycokeys.122.162675" ext-link-type="doi" xlink:type="simple">https://doi.org/10.3897/mycokeys.122.162675</ext-link></mixed-citation></ref><ref id="B19"><mixed-citation xmlns:xlink="http://www.w3.org/1999/xlink" xlink:type="simple">Knudsen K, Kocourková J, Hodková E (2022) Four species from New Mexico and Europe (<tp:taxon-name><tp:taxon-name-part taxon-name-part-type="family">Acarosporaceae</tp:taxon-name-part></tp:taxon-name>). Archive for Lichenology 32: 1–10.</mixed-citation></ref></ref-list></tp:taxon-treatment>
