# Supplementary material for: Four new species of Acarosporaceae (Acarosporales, Lecanoromycetes) with carbonized epihymenial accretions from China
Source: MycoKeys. 2026 Jun 8;133:367–85. doi: 10.3897/mycokeys.133.196437 (PMC13270225; doi:10.3897/mycokeys.133.196437)
Supplement: XML Treatment for Sarcogyne xizangensis [file mycokeys.133.196437-treatment4.xml]

<!DOCTYPE tp:taxon-treatment
  PUBLIC "-//TaxonX//DTD Taxonomic Treatment Publishing DTD v0 20100105//EN" "tax-treatment-NSO.dtd">
<tp:taxon-treatment xmlns:tp="http://www.plazi.org/taxpub"><tp:treatment-meta><kwd-group><label>Taxon classification</label><kwd>
                <named-content content-type="kingdom">Fungi</named-content>
              </kwd><kwd>
                <named-content content-type="order">Acarosporales</named-content>
              </kwd><kwd>
                <named-content content-type="family">Acarosporaceae</named-content>
              </kwd></kwd-group><mixed-citation publication-type="journal"><person-group><name><surname>Liang</surname><given-names>Fu Hui</given-names></name><name><surname>Wang</surname><given-names>Jia Xin</given-names></name><name><surname>Ai</surname><given-names>Min</given-names></name><name><surname>Jiang</surname><given-names>Wei</given-names></name><name><surname>Zhou</surname><given-names>Shu Nuo</given-names></name><name><surname>Zhao</surname><given-names>Zun Tian</given-names></name><name><surname>Wang</surname><given-names>Xin Yu</given-names></name><name><surname>Hu</surname><given-names>Ling</given-names></name></person-group><article-title>Four new species of <tp:taxon-name><tp:taxon-name-part taxon-name-part-type="family" reg="Acarosporaceae">Acarosporaceae</tp:taxon-name-part></tp:taxon-name> (<tp:taxon-name><tp:taxon-name-part taxon-name-part-type="order" reg="Acarosporales">Acarosporales</tp:taxon-name-part></tp:taxon-name>, <tp:taxon-name><tp:taxon-name-part taxon-name-part-type="class" reg="Lecanoromycetes">Lecanoromycetes</tp:taxon-name-part></tp:taxon-name>) with carbonized epihymenial accretions from China</article-title><source>MycoKeys</source><day>08</day><month>06</month><year>2026</year><volume>133</volume><fpage>367</fpage><lpage>385</lpage><pub-id pub-id-type="doi">10.3897/mycokeys.133.196437</pub-id></mixed-citation></tp:treatment-meta><tp:nomenclature><tp:taxon-name><object-id xmlns:xlink="http://www.w3.org/1999/xlink" content-type="arpha" xlink:type="simple">8F60F397-3F3F-59F6-A285-DA4CCC738924</object-id>
                    		<tp:taxon-name-part taxon-name-part-type="genus" reg="Sarcogyne">Sarcogyne</tp:taxon-name-part> <tp:taxon-name-part taxon-name-part-type="species" reg="xizangensis">xizangensis</tp:taxon-name-part>
                    	
                    		<object-id xmlns:xlink="http://www.w3.org/1999/xlink" content-type="mycobank" xlink:type="simple">863486</object-id>
                    	</tp:taxon-name><tp:taxon-authority>F.H. Liang &amp; L. Hu</tp:taxon-authority><tp:taxon-status xmlns:xlink="http://www.w3.org/1999/xlink" xlink:type="simple">sp. nov.</tp:taxon-status><xref ref-type="fig" rid="F5">Figs 5</xref><xref ref-type="fig" rid="F6">, 6</xref></tp:nomenclature><tp:treatment-sec sec-type="Type"><title>Type.</title><p>China • Xizang Autonomous Region: Nagarze County, Yamdrok Yumtso scenic area, <named-content xmlns:xlink="http://www.w3.org/1999/xlink" content-type="dwc:verbatimCoordinates" xlink:type="simple">28°44'08"N, 91°02'19"E</named-content>, alt. 4546 m, on siliceous rock, 9 Jun. 2025, Li. L. 20250906-BH118-2A (<named-content xmlns:xlink="http://www.w3.org/1999/xlink" content-type="dwc:institutional_code" xlink:title="Kunming Institute of Botany, Chinese Academy of Sciences" xlink:href="https://scientific-collections.gbif.org/institution/6039165f-1334-4ac6-a955-5542100c0e50" xlink:type="simple">KUN</named-content>, holotype).</p><fig id="F5" position="float" orientation="portrait"><object-id xmlns:xlink="http://www.w3.org/1999/xlink" content-type="doi" xlink:type="simple">10.3897/mycokeys.133.196437.figure5</object-id><object-id xmlns:xlink="http://www.w3.org/1999/xlink" content-type="arpha" xlink:type="simple">D47D513C-FBF8-5F2A-8CA3-4052EB40773C</object-id><label>Figure 5.</label><caption><p>Intraspecific morphological variation of <italic><tp:taxon-name><tp:taxon-name-part taxon-name-part-type="genus" reg="Sarcogyne">Sarcogyne</tp:taxon-name-part> <tp:taxon-name-part taxon-name-part-type="species" reg="xizangensis">xizangensis</tp:taxon-name-part></tp:taxon-name></italic>, <bold>A</bold>. Holotype, 20250906-BH118-2A <named-content xmlns:xlink="http://www.w3.org/1999/xlink" content-type="dwc:institutional_code" xlink:title="Kunming Institute of Botany, Chinese Academy of Sciences" xlink:href="https://scientific-collections.gbif.org/institution/6039165f-1334-4ac6-a955-5542100c0e50" xlink:type="simple">KUN</named-content>; <bold>B</bold>. 20250906-BH118-2B <named-content xmlns:xlink="http://www.w3.org/1999/xlink" content-type="dwc:institutional_code" xlink:title="Kunming Institute of Botany, Chinese Academy of Sciences" xlink:href="https://scientific-collections.gbif.org/institution/6039165f-1334-4ac6-a955-5542100c0e50" xlink:type="simple">KUN</named-content>; <bold>C</bold>. 20250906-BH118-5 <named-content xmlns:xlink="http://www.w3.org/1999/xlink" content-type="dwc:institutional_code" xlink:title="Kunming Institute of Botany, Chinese Academy of Sciences" xlink:href="https://scientific-collections.gbif.org/institution/6039165f-1334-4ac6-a955-5542100c0e50" xlink:type="simple">KUN</named-content>; <bold>D</bold>. 20250906-BH115-3 <named-content xmlns:xlink="http://www.w3.org/1999/xlink" content-type="dwc:institutional_code" xlink:title="Kunming Institute of Botany, Chinese Academy of Sciences" xlink:href="https://scientific-collections.gbif.org/institution/6039165f-1334-4ac6-a955-5542100c0e50" xlink:type="simple">KUN</named-content>. Scale bars: 200 μm (<bold>A–D</bold>).</p></caption><graphic xmlns:xlink="http://www.w3.org/1999/xlink" xlink:href="mycokeys-133-367-g005.jpg" id="oo_1673242.jpg" position="float" orientation="portrait" xlink:type="simple"><uri content-type="original_file" xlink:type="simple">https://binary.pensoft.net/fig/1673242</uri></graphic></fig><fig id="F6" position="float" orientation="portrait"><object-id xmlns:xlink="http://www.w3.org/1999/xlink" content-type="doi" xlink:type="simple">10.3897/mycokeys.133.196437.figure6</object-id><object-id xmlns:xlink="http://www.w3.org/1999/xlink" content-type="arpha" xlink:type="simple">0B69CC1F-A143-5A9A-9DDE-053ACB5A5210</object-id><label>Figure 6.</label><caption><p><italic><tp:taxon-name><tp:taxon-name-part taxon-name-part-type="genus" reg="Sarcogyne">Sarcogyne</tp:taxon-name-part> <tp:taxon-name-part taxon-name-part-type="species" reg="xizangensis">xizangensis</tp:taxon-name-part></tp:taxon-name></italic>, (<bold>A</bold>. 20250906-BH118-2B <named-content xmlns:xlink="http://www.w3.org/1999/xlink" content-type="dwc:institutional_code" xlink:title="Kunming Institute of Botany, Chinese Academy of Sciences" xlink:href="https://scientific-collections.gbif.org/institution/6039165f-1334-4ac6-a955-5542100c0e50" xlink:type="simple">KUN</named-content>; <bold>B–G</bold>. holotype. 20250906-BH118-2A <named-content xmlns:xlink="http://www.w3.org/1999/xlink" content-type="dwc:institutional_code" xlink:title="Kunming Institute of Botany, Chinese Academy of Sciences" xlink:href="https://scientific-collections.gbif.org/institution/6039165f-1334-4ac6-a955-5542100c0e50" xlink:type="simple">KUN</named-content>). <bold>A</bold>. Apothecium with black carbonized accretions; <bold>B</bold>. Apothecium with brown accretions; <bold>C</bold>. Hemiamyloid reaction of hymenium; <bold>D</bold>. Algal cells; <bold>E</bold>. Ascospores; <bold>F</bold>. Paraphyses; <bold>G</bold>. Ascus in IKI. Scale bars: 50 μm (<bold>A</bold>); 20 mm (<bold>B, C</bold>); 10 μm (<bold>D–G</bold>).</p></caption><graphic xmlns:xlink="http://www.w3.org/1999/xlink" xlink:href="mycokeys-133-367-g006.jpg" id="oo_1673243.jpg" position="float" orientation="portrait" xlink:type="simple"><uri content-type="original_file" xlink:type="simple">https://binary.pensoft.net/fig/1673243</uri></graphic></fig></tp:treatment-sec><tp:treatment-sec sec-type="Diagnosis"><title>Diagnosis.</title><p>Similar to <italic><tp:taxon-name><tp:taxon-name-part taxon-name-part-type="genus" reg="Acarospora">Acarospora</tp:taxon-name-part> <tp:taxon-name-part taxon-name-part-type="species" reg="privigna">privigna</tp:taxon-name-part></tp:taxon-name></italic> (<xref ref-type="bibr" rid="B9">Kantvilas 1998</xref>; <xref ref-type="bibr" rid="B26">Knudsen et al. 2021b</xref>), but differs in having lower hymenium (60–95 μm vs. 90–130 μm), wider paraphyses (2.5–4 μm vs. 1–1.5 μm), and ellipsoid to broadly ellipsoid ascospores (vs. bacilliform to narrowly ellipsoidal).</p></tp:treatment-sec><tp:treatment-sec sec-type="Etymology"><title>Etymology.</title><p>The specific epithet is derived from the type locality, Xizang Autonomous Region (Tibet), where this species was collected.</p></tp:treatment-sec><tp:treatment-sec sec-type="Description"><title>Description.</title><p>Thallus endolithic, algae usually in clusters in substrate or at base of apothecium, algae cells 6–12 μm wide. Apothecia black, light shiny, 0.1–0.75 mm wide, 250–300 μm thick, dispersed or forming conspicuous clusters through replication, becoming compound apothecia, young apothecia usually round, without carbonized epihymenium accretions, and usually becoming rough with gobs of melanin build-up on the disc, but sometimes just smooth and only the margin carbonized. Disc dark reddish brown to black, red when wetted, epruinose, flat and below the margin, sometimes on an equal level with margin, rarely convex. Margin carbonized, 150 μm thick when young, 50 μm thick when mature, usually raised above the disc, partly knobby or crenulate, sometimes entire, not becoming segmented. Parathecium 20–60 μm thick, out layer black, 10–35 μm thick, inner brown, 10–25 μm thick. Hymenium 60–95 μm tall, epihymenium reddish–brown, 10–30 μm tall, occasionally with brown or black carbonized accretions, sometimes lack accretions, paraphyses 2.5–4 μm wide, infrequent branch, light expand to 5 μm wide in pigment caps, hymenial gel IKI+ red or blue turning red, hemiamyloid. Asci 50–70 × 12–20 μm, hundreds of ascospores, 4–6 × 2–3 μm wide, ellipsoid to broadly ellipsoid, simple and hyaline, usually with two oil drops. Subhymenium 25–50 μm thick, IKI+ blue. Hypothecium indistinct to 10 μm thick. Pycnidia not observed. Not producing secondary metabolites.</p></tp:treatment-sec><tp:treatment-sec sec-type="Habitat and distribution"><title>Habitat and distribution.</title><p>This species is only found in the high-altitude areas of the Qinghai-Xizang Plateau in western China, growing on calcareous or siliceous rocks.</p></tp:treatment-sec><tp:treatment-sec sec-type="Additional specimens examined"><title>Additional specimens examined.</title><p>China • Xizang Autonomous Region: Nagarze County, Yamdrok Yumtso scenic area, <named-content xmlns:xlink="http://www.w3.org/1999/xlink" content-type="dwc:verbatimCoordinates" xlink:type="simple">28°44'08"N, 91°02'19"E</named-content>, alt. 4546 m, on siliceous rock, 9 Jun. 2025, Li.L. 20250906-BH118-2A, 20250906-BH118-2B (<named-content xmlns:xlink="http://www.w3.org/1999/xlink" content-type="dwc:institutional_code" xlink:title="Kunming Institute of Botany, Chinese Academy of Sciences" xlink:href="https://scientific-collections.gbif.org/institution/6039165f-1334-4ac6-a955-5542100c0e50" xlink:type="simple">KUN</named-content>); • Nagarze County, Yamdrok Yumtso scenic area, <named-content xmlns:xlink="http://www.w3.org/1999/xlink" content-type="dwc:verbatimCoordinates" xlink:type="simple">28°44'57"N, 90°53'18"E</named-content>, alt. 4545 m, on siliceous rock, 9 Jun. 2025, Li.L. 20250906-BH115-3 (<named-content xmlns:xlink="http://www.w3.org/1999/xlink" content-type="dwc:institutional_code" xlink:title="Kunming Institute of Botany, Chinese Academy of Sciences" xlink:href="https://scientific-collections.gbif.org/institution/6039165f-1334-4ac6-a955-5542100c0e50" xlink:type="simple">KUN</named-content>); • Nagarze County, Yamdrok Yumtso scenic area, <named-content xmlns:xlink="http://www.w3.org/1999/xlink" content-type="dwc:verbatimCoordinates" xlink:type="simple">28°44'08"N, 91°02'19"E</named-content>, alt. 4547 m, on calcareous rock, 9 Jun. 2025, Li.L. 20250906-BH118-5 (<named-content xmlns:xlink="http://www.w3.org/1999/xlink" content-type="dwc:institutional_code" xlink:title="Kunming Institute of Botany, Chinese Academy of Sciences" xlink:href="https://scientific-collections.gbif.org/institution/6039165f-1334-4ac6-a955-5542100c0e50" xlink:type="simple">KUN</named-content>).</p></tp:treatment-sec><tp:treatment-sec sec-type="Note"><title>Note.</title><p>This new species has wider paraphyses 2.5–4 μm, which can easily distinguish from other <italic><tp:taxon-name><tp:taxon-name-part taxon-name-part-type="genus" reg="Sarcogyne">Sarcogyne</tp:taxon-name-part></tp:taxon-name></italic> species. In addition, the new species has variable morphological characteristics. The specimen (20250906-BH118-2A <named-content xmlns:xlink="http://www.w3.org/1999/xlink" content-type="dwc:institutional_code" xlink:title="Kunming Institute of Botany, Chinese Academy of Sciences" xlink:href="https://scientific-collections.gbif.org/institution/6039165f-1334-4ac6-a955-5542100c0e50" xlink:type="simple">KUN</named-content>) has obviously segmented margin, and discs with carbonized epihymenial acceretions, while the other specimens have entire and smooth margin, rarely becoming segmented, and discs usually observe no carbonized epihymenial accretions.</p><p><italic><tp:taxon-name><tp:taxon-name-part taxon-name-part-type="genus" reg="Sarcogyne">Sarcogyne</tp:taxon-name-part> <tp:taxon-name-part taxon-name-part-type="species" reg="xizangensis">xizangensis</tp:taxon-name-part></tp:taxon-name></italic> is similar to <italic><tp:taxon-name><tp:taxon-name-part taxon-name-part-type="genus" reg="Sarcogyne">S.</tp:taxon-name-part> <tp:taxon-name-part taxon-name-part-type="species" reg="albothallina">albothallina</tp:taxon-name-part></tp:taxon-name></italic> by its carbonized apothecia, but it differs from <italic><tp:taxon-name><tp:taxon-name-part taxon-name-part-type="genus" reg="Sarcogyne">S.</tp:taxon-name-part> <tp:taxon-name-part taxon-name-part-type="species" reg="albothallina">albothallina</tp:taxon-name-part></tp:taxon-name></italic> by endolithic thallus (vs. epilithic thallus), wider paraphyses 2.5–4 μm (vs. 1.5–2.5 μm), smaller ascospores 4–6 × 2–3 μm (vs. 6.0–7.5 × 3–4 μm), and not producing secondary metabolites (vs. producing 4-O-methylhiascic acid) (<xref ref-type="bibr" rid="B21">Knudsen et al. 2016</xref>). <italic><tp:taxon-name><tp:taxon-name-part taxon-name-part-type="genus" reg="Sarcogyne">Sarcogyne</tp:taxon-name-part> <tp:taxon-name-part taxon-name-part-type="species" reg="xizangensis">xizangensis</tp:taxon-name-part></tp:taxon-name></italic> differs from <italic><tp:taxon-name><tp:taxon-name-part taxon-name-part-type="genus" reg="Sarcogyne">S.</tp:taxon-name-part> <tp:taxon-name-part taxon-name-part-type="species" reg="pakistanensis">pakistanensis</tp:taxon-name-part></tp:taxon-name></italic> in wider paraphyses 2.5–4 μm (vs. 2–3 μm), larger ascospores 4–6 × 2–3 μm (vs. 3–4 × 1–2 μm), hymenial gel IKI+ red or blue turning red (vs. IKI+ dark blue), in not producing secondary metabolites (vs. 2'-O-demethylpsoromic acid, psoromic acid detected), and in producing carbonized epihymenial accretions (vs. without carbonized epihymenial accretions) (<xref ref-type="bibr" rid="B4">Fayyaz et al. 2023</xref>).</p></tp:treatment-sec><ref-list><ref id="B9"><mixed-citation xmlns:xlink="http://www.w3.org/1999/xlink" xlink:type="simple">Kantvilas G (1998) Notes on <italic><tp:taxon-name><tp:taxon-name-part taxon-name-part-type="genus">Polysporina</tp:taxon-name-part></tp:taxon-name></italic> Vězda, with a description of a new species from Tasmania. The Lichenologist 30(6): 551–562. <ext-link xlink:href="10.1006/lich.1998.0165" ext-link-type="doi" xlink:type="simple">https://doi.org/10.1006/lich.1998.0165</ext-link></mixed-citation></ref><ref id="B26"><mixed-citation xmlns:xlink="http://www.w3.org/1999/xlink" xlink:type="simple">Knudsen K, Kocourková J, Cannon P, Coppins B, Fletcher A, Simkin J (2021b) <tp:taxon-name><tp:taxon-name-part taxon-name-part-type="order">Acarosporales</tp:taxon-name-part></tp:taxon-name>: <tp:taxon-name><tp:taxon-name-part taxon-name-part-type="family">Acarosporaceae</tp:taxon-name-part></tp:taxon-name>, including the genera <italic><tp:taxon-name><tp:taxon-name-part taxon-name-part-type="genus">Acarospora</tp:taxon-name-part></tp:taxon-name></italic>, <italic><tp:taxon-name><tp:taxon-name-part taxon-name-part-type="genus">Caeruleum</tp:taxon-name-part></tp:taxon-name></italic>, <italic><tp:taxon-name><tp:taxon-name-part taxon-name-part-type="genus">Myriospora</tp:taxon-name-part></tp:taxon-name></italic>, <italic><tp:taxon-name><tp:taxon-name-part taxon-name-part-type="genus">Pleopsidium</tp:taxon-name-part></tp:taxon-name></italic>, <italic><tp:taxon-name><tp:taxon-name-part taxon-name-part-type="genus">Sarcogyne</tp:taxon-name-part></tp:taxon-name></italic> and <italic><tp:taxon-name><tp:taxon-name-part taxon-name-part-type="genus">Trimmatothelopsis</tp:taxon-name-part></tp:taxon-name></italic>. Revisions of British and Irish Lichens 12: 1–25.</mixed-citation></ref><ref id="B21"><mixed-citation xmlns:xlink="http://www.w3.org/1999/xlink" xlink:type="simple">Knudsen K, Kocourková J, Westberg M, Wheeler T (2016) Two new species of <tp:taxon-name><tp:taxon-name-part taxon-name-part-type="family">Acarosporaceae</tp:taxon-name-part></tp:taxon-name> from North America with carbonized epihymenial accretions. The Lichenologist 48(5): 347–354. <ext-link xlink:href="10.1017/s0024282916000256" ext-link-type="doi" xlink:type="simple">https://doi.org/10.1017/s0024282916000256</ext-link></mixed-citation></ref><ref id="B4"><mixed-citation xmlns:xlink="http://www.w3.org/1999/xlink" xlink:type="simple">Fayyaz I, Knudsen K, Zulfiqar R, Afshan NS, Iftikhar F, Niazi AR, Khalid AN (2023) Taxonomic and phylogenetic study of genus <italic><tp:taxon-name><tp:taxon-name-part taxon-name-part-type="genus">Sarcogyne</tp:taxon-name-part></tp:taxon-name></italic> (<tp:taxon-name><tp:taxon-name-part taxon-name-part-type="order">Acarosporales</tp:taxon-name-part></tp:taxon-name>, <tp:taxon-name><tp:taxon-name-part taxon-name-part-type="family">Acarosporaceae</tp:taxon-name-part></tp:taxon-name>) reveals two new species from Pakistan. Mycological Progress 22(6): 45. <ext-link xlink:href="10.1007/s11557-023-01893-6" ext-link-type="doi" xlink:type="simple">https://doi.org/10.1007/s11557-023-01893-6</ext-link></mixed-citation></ref></ref-list></tp:taxon-treatment>
